# Supplementary material for: Silk Sericin-Based Electrospun Nanofibers Forming Films for Cosmetic Applications: Preparation, Characterization, and Efficacy Evaluation
Source: Molecules. 2025 Feb 5;30(3):715. doi: 10.3390/molecules30030715 (PMC11820507; doi:10.3390/molecules30030715)
Supplement: Supplementary file 1 [file molecules-30-00715-s001.zip]

Archive with 1 entries (1 files):
- molecules-3450501-supplementary.pdf
